# Supplementary material for: An F2 Barley Population as a Tool for Teaching Mendelian Genetics
Source: Plants (Basel). 2021 Apr 3;10(4):694. doi: 10.3390/plants10040694 (PMC8066651; doi:10.3390/plants10040694)
Supplement: Supplementary file 1 [file plants-10-00694-s001.zip]

Archive with 3 entries (3 files):
- Appendix A_v2.pdf
- Figure S1.pdf
- Table S1.pdf
